# Supplementary material for: A Novel Smart Shoe Instrumented with Sensors for Quantifying Foot Placement and Clearance during Stair Negotiation
Source: Sensors (Basel). 2023 Dec 5;23(24):9638. doi: 10.3390/s23249638 (PMC10747814; doi:10.3390/s23249638)
Supplement: Supplementary file 1 [file sensors-23-09638-s001.zip]

Archive with 1 entries (1 files):
- sensors-2571344-supplementary.pdf
